# Supplementary material for: Trypsin and Trypsinogen Activation Peptide in the Prediction of Severity of Acute Pancreatitis
Source: Life (Basel). 2024 Aug 23;14(9):1055. doi: 10.3390/life14091055 (PMC11433092; doi:10.3390/life14091055)
Supplement: Supplementary file 1 [file life-14-01055-s001.zip]

Archive with 1 entries (1 files):
- life-2929890-supplementary.pdf
